# Supplementary material for: Characterization of the post-mating responses of Drosophila hydei, a species that lacks Sex-Peptide
Source: Commun Biol. 2026 Apr 11;9:865. doi: 10.1038/s42003-026-10021-5 (PMC13315242; doi:10.1038/s42003-026-10021-5)
Supplement: Supplementary file 3 — Supplementary Data [file 42003_2026_10021_MOESM3_ESM.xlsx]

## Sheet: Fig. 1ABC - Fig. S1
1:male 0:no male	Starting time	Start Mat.1	End Mat.1	Start Mat.2	End Mat.2	Start Mat.3	End Mat.3	Abs. SM1	DM1	DM2	DM3	AVG MD	Nbr of Mating	Eggs 1DAM	Eggs 2DAM	Eggs 3DAM	Total Eggs
1	00:01:38	00:03:11	00:05:10	00:42:06	00:44:06	null	null	00:01:33	00:01:59	00:02:00	null	00:01:59.500000	2	28	0	28	56
1	00:01:01	00:03:45	00:05:20	00:52:28	00:54:20	null	null	00:02:44	00:01:35	00:01:52	null	00:01:43.500000	2	0	0	0	0
1	00:02:35	00:03:51	00:05:09	00:35:23	00:36:30	null	null	00:01:16	00:01:18	00:01:07	null	00:01:12.500000	2	0	0	8	8
1	00:02:43	00:03:56	00:05:30	00:18:49	00:21:32	null	null	00:01:13	00:01:34	00:02:43	null	00:02:08.500000	2	30	21	0	51
1	00:03:08	00:04:21	00:05:28	00:49:04	00:50:23	null	null	00:01:13	00:01:07	00:01:19	null	00:01:13	2	23	0	0	23
1	00:00:00	00:04:26	00:06:34	null	null	null	null	00:04:26	00:02:08	null	null	00:02:08	1	0	0		0
1	00:00:27	00:04:43	00:06:08	00:47:22	00:48:10	null	null	00:04:16	00:01:25	00:00:48	null	00:01:06.500000	2	55	23	0	78
1	00:01:58	00:04:49	00:06:12	null	null	null	null	00:02:51	00:01:23	null	null	00:01:23	1	40	9	0	49
1	00:01:44	00:04:56	00:07:27	00:11:40	00:12:19	00:46:51	00:48:46	00:03:12	00:02:31	00:00:39	00:01:55	00:01:41.667000	3+	55	0	0	55
1	00:02:27	00:05:33	00:07:13	00:37:43	00:38:42	null	null	00:03:06	00:01:40	00:00:59	null	00:01:19.500000	2	0	0	0	0
1	00:04:38	00:05:41	00:08:47	00:52:24	00:55:10	null	null	00:01:03	00:03:06	00:02:46	null	00:02:56	2	86	0	1	87
1	00:00:16	00:06:08	00:07:39	00:52:14	00:53:30	null	null	00:05:52	00:01:31	00:01:16	null	00:01:23.500000	2	23	0	24	47
1	00:01:33	00:06:14	00:07:44	00:43:47	00:45:04	null	null	00:04:41	00:01:30	00:01:17	null	00:01:23.500000	2	0	39	0	39
1	00:03:12	00:06:41	00:08:44	00:39:53	00:41:55	null	null	00:03:29	00:02:03	00:02:02	null	00:02:02.500000	2	52	29	19	100
1	00:01:22	00:06:45	00:08:05	null	null	null	null	00:05:23	00:01:20	null	null	00:01:20	1	0	0	0	0
1	00:00:17	00:06:54	00:07:56	null	null	null	null	00:06:37	00:01:02	null	null	00:01:02	1	0	0	0	0
1	00:03:26	00:07:48	00:09:38	null	null	null	null	00:04:22	00:01:50	null	null	00:01:50	1	0	32	42	74
1	00:03:43	00:07:48	00:09:39	00:56:36	00:58:38	null	null	00:04:05	00:01:51	00:02:02	null	00:01:56.500000	2	42	0	0	42
1	00:03:26	00:08:36	00:09:47	null	null	null	null	00:05:10	00:01:11	null	null	00:01:11	1	8	0	0	8
1	00:00:44	00:08:56	00:09:40	00:38:44	00:39:36	null	null	00:08:12	00:00:44	00:00:52	null	00:00:48	2	73	33	41	147
1	00:01:04	00:09:01	00:10:16	00:37:45	00:39:18	null	null	00:07:57	00:01:15	00:01:33	null	00:01:24	2	34	0	39	73
1	00:00:27	00:09:04	00:10:55	null	null	null	null	00:08:37	00:01:51	null	null	00:01:51	1	27	0	0	27
1	00:07:21	00:09:05	00:11:30	null	null	null	null	00:01:44	00:02:25	null	null	00:02:25	1	46	35	27	108
1	00:05:58	00:09:36	00:10:59	null	null	null	null	00:03:38	00:01:23	null	null	00:01:23	1	17	30	28	75
1	00:05:53	00:09:42	00:11:29	null	null	null	null	00:03:49	00:01:47	null	null	00:01:47	1	43	0	0	43
1	00:05:53	00:10:12	00:11:29	00:49:05	00:50:28	null	null	00:04:19	00:01:17	00:01:23	null	00:01:20	2	36	0	0	36
1	00:07:17	00:10:12	00:10:53	00:12:27	00:13:42	01:00:56	01:02:01	00:02:55	00:00:41	00:01:15	00:01:05	00:01:00.333000	3+	59	0	28	87
1	00:07:25	00:10:49	00:12:20	null	null	null	null	00:03:24	00:01:31	null	null	00:01:31	1	45	20	0	65
1	00:07:36	00:10:55	00:12:10	null	null	null	null	00:03:19	00:01:15	null	null	00:01:15	1	49	0	44	93
1	00:00:54	00:11:02	00:12:49	null	null	null	null	00:10:08	00:01:47	null	null	00:01:47	1	36	0	60	96
1	00:00:54	00:11:02	00:12:49	null	null	null	null	00:10:08	00:01:47	null	null	00:01:47	1
1	00:01:15	00:11:39	00:13:02	null	null	null	null	00:10:24	00:01:23	null	null	00:01:23	1	0	28	25	53
1	00:01:15	00:11:39	00:13:02	null	null	null	null	00:10:24	00:01:23	null	null	00:01:23	1	0	0	0	0
1	00:06:06	00:11:54	00:12:44	00:14:42	00:16:06	00:38:37	00:39:57	00:05:48	00:00:50	00:01:24	00:01:20	00:01:11.333000	3+	0	0	18	18
1	00:00:54	00:12:05	00:13:24	null	null	null	null	00:11:11	00:01:19	null	null	00:01:19	1	29	0	0	29
1	00:04:41	00:12:25	00:13:57	00:36:47	00:38:41	null	null	00:07:44	00:01:32	00:01:54	null	00:01:43	2	0	0	0	0
1	00:01:02	00:12:44	00:14:18	null	null	null	null	00:11:42	00:01:34	null	null	00:01:34	1	60	0	0	60
1	00:00:33	00:12:52	00:13:43	null	null	null	null	00:12:19	00:00:51	null	null	00:00:51	1	26	36	1	63
1	00:00:33	00:12:52	00:13:43	null	null	null	null	00:12:19	00:00:51	null	null	00:00:51	1	0	8	0	8
1	00:07:21	00:12:56	00:14:15	null	null	null	null	00:05:35	00:01:19	null	null	00:01:19	1	30	0	0	30
1	00:07:21	00:12:56	00:14:15	null	null	null	null	00:05:35	00:01:19	null	null	00:01:19	1	23	20	21	64
1	00:06:47	00:12:59	00:14:07	null	null	null	null	00:06:12	00:01:08	null	null	00:01:08	1	17	37	21	75
1	00:05:32	00:13:15	00:15:50	null	null	null	null	00:07:43	00:02:35	null	null	00:02:35	1	0	0	0	0
1	00:00:01	00:14:54	00:15:46	00:18:49	00:20:34	null	null	00:14:53	00:00:52	00:01:45	null	00:01:18.500000	2	79	0	0	79
1	00:03:55	00:14:59	00:17:49	null	null	null	null	00:11:04	00:02:50	null	null	00:02:50	1	55	0	54	109
1	00:07:47	00:15:15	00:16:42	00:43:25	00:45:23	null	null	00:07:28	00:01:27	00:01:58	null	00:01:42.500000	2	46	0	0	46
1	00:07:47	00:15:15	00:16:42	00:43:25	00:45:23	null	null	00:07:28	00:01:27	00:01:58	null	00:01:42.500000	2	16	0	12	28
1	00:07:40	00:17:51	00:19:39	00:50:06	00:52:03	null	null	00:10:11	00:01:48	00:01:57	null	00:01:52.500000	2	28	0	0	28
1	00:07:40	00:17:51	00:19:39	00:50:06	00:52:03	null	null	00:10:11	00:01:48	00:01:57	null	00:01:52.500000	2	0	0	16	16
1	00:02:36	00:18:03	00:19:35	null	null	null	null	00:15:27	00:01:32	null	null	00:01:32	1	0	0	0	0
1	00:03:17	00:19:24	00:20:36	null	null	null	null	00:16:07	00:01:12	null	null	00:01:12	1	45	0	55	100
1	00:02:14	00:19:34	00:21:29	null	null	null	null	00:17:20	00:01:55	null	null	00:01:55	1	32	23	0	55
1	00:02:14	00:19:34	00:21:29	null	null	null	null	00:17:20	00:01:55	null	null	00:01:55	1	25	45	40	110
1	00:01:11	00:20:31	00:22:14	null	null	null	null	00:19:20	00:01:43	null	null	00:01:43	1	37	0	17	54
1	00:04:00	00:20:51	00:22:29	null	null	null	null	00:16:51	00:01:38	null	null	00:01:38	1	0	0	0	0
1	00:04:00	00:20:51	00:22:29	null	null	null	null	00:16:51	00:01:38	null	null	00:01:38	1	20	13	0	33
1	00:04:46	00:22:11	00:23:13	null	null	null	null	00:17:25	00:01:02	null	null	00:01:02	1	0	11	24	35
1	00:08:45	00:22:12	00:23:35	00:25:46	00:27:07	null	null	00:13:27	00:01:23	00:01:21	null	00:01:22	2	19	12	35	66
1	00:08:45	00:22:12	00:23:35	00:25:46	00:27:07	null	null	00:13:27	00:01:23	00:01:21	null	00:01:22	2	0	0	0	0
1	00:04:20	00:22:53	00:23:31	00:28:49	00:29:12	00:52:22	00:53:40	00:18:33	00:00:38	00:00:23	00:01:18	00:00:46.333000	3+	34	37	73	144
1	00:01:31	00:23:36	00:25:01	null	null	null	null	00:22:05	00:01:25	null	null	00:01:25	1	33	34	50	117
1	00:03:46	00:25:16	00:27:39	null	null	null	null	00:21:30	00:02:23	null	null	00:02:23	1	14	0	0	14
1	00:00:18	00:26:43	00:28:29	null	null	null	null	00:26:25	00:01:46	null	null	00:01:46	1	0	0	0	0
1	00:00:18	00:26:43	00:28:29	null	null	null	null	00:26:25	00:01:46	null	null	00:01:46	1	0	0	0	0
1	00:04:40	00:29:32	00:31:26	null	null	null	null	00:24:52	00:01:54	null	null	00:01:54	1	16	0	0	16
1	00:06:47	00:30:14	00:31:57	null	null	null	null	00:23:27	00:01:43	null	null	00:01:43	1	0	0	0	0
1	00:03:13	00:39:28	00:41:02	null	null	null	null	00:36:15	00:01:34	null	null	00:01:34	1	39	21	0	60
1	00:04:59	00:54:23	00:55:52	null	null	null	null	00:49:24	00:01:29	null	null	00:01:29	1	26	48	1	75
1	00:06:43	00:58:27	00:59:20	null	null	null	null	00:51:44	00:00:53	null	null	00:00:53	1	20	27	35	82
1	00:00:06	null	null	null	null	null	null	null	null	null	null	null	0	25	20	22	67
1	00:00:13	null	null	null	null	null	null	null	null	null	null	null	0	0	29		29
1	00:00:18	null	null	null	null	null	null	null	null	null	null	null	0	6	0	34	40
1	00:00:27	null	null	null	null	null	null	null	null	null	null	null	0	0	0	0	0
1	00:00:38	null	null	null	null	null	null	null	null	null	null	null	0	0	0	5	5
1	00:00:43	null	null	null	null	null	null	null	null	null	null	null	0	0	0	21	21
1	00:00:53	null	null	null	null	null	null	null	null	null	null	null	0	26	0	59	85
1	00:01:00	null	null	null	null	null	null	null	null	null	null	null	0	0	24	18	42
1	00:01:13	null	null	null	null	null	null	null	null	null	null	null	0	0	0	30	30
1	00:01:25	null	null	null	null	null	null	null	null	null	null	null	0	0	0	0	0
1	00:01:32	null	null	null	null	null	null	null	null	null	null	null	0	0	0	0	0
1	00:01:32	null	null	null	null	null	null	null	null	null	null	null	0	0	0	16	16
1	00:01:37	null	null	null	null	null	null	null	null	null	null	null	0	0	0	0	0
1	00:01:40	null	null	null	null	null	null	null	null	null	null	null	0	0	0	0	0
1	00:02:01	null	null	null	null	null	null	null	null	null	null	null	0	0	0	34	34
1	00:02:02	null	null	null	null	null	null	null	null	null	null	null	0	33	55	0	88
1	00:02:03	null	null	null	null	null	null	null	null	null	null	null	0	0	0	22	22
1	00:02:03	null	null	null	null	null	null	null	null	null	null	null	0	0	40	0	40
1	00:02:08	null	null	null	null	null	null	null	null	null	null	null	0	0	19	16	35
1	00:02:15	null	null	null	null	null	null	null	null	null	null	null	0	0	34	0	34
1	00:02:15	null	null	null	null	null	null	null	null	null	null	null	0	58	12	20	90
1	00:02:17	null	null	null	null	null	null	null	null	null	null	null	0	51	35	45	131
1	00:02:42	null	null	null	null	null	null	null	null	null	null	null	0	0	22	0	22
1	00:03:32	null	null	null	null	null	null	null	null	null	null	null	0	0	0	46	46
1	00:03:38	null	null	null	null	null	null	null	null	null	null	null	0	50	0	45	95
1	00:03:42	null	null	null	null	null	null	null	null	null	null	null	0	0	0	0	0
1	00:03:42	null	null	null	null	null	null	null	null	null	null	null	0	0	0	0	0
1	00:03:49	null	null	null	null	null	null	null	null	null	null	null	0	0	0	41	41
1	00:04:04	null	null	null	null	null	null	null	null	null	null	null	0	0	14	19	33
1	00:04:19	null	null	null	null	null	null	null	null	null	null	null	0	0	25	0	25
1	00:04:19	null	null	null	null	null	null	null	null	null	null	null	0	22	0	0	22
1	00:04:22	null	null	null	null	null	null	null	null	null	null	null	0	25	39	35	99
1	00:04:28	null	null	null	null	null	null	null	null	null	null	null	0	0	0	38	38
1	00:04:46	null	null	null	null	null	null	null	null	null	null	null	0	0	0	15	15
1	00:04:46	null	null	null	null	null	null	null	null	null	null	null	0	0	62	0	62
1	00:04:53	null	null	null	null	null	null	null	null	null	null	null	0	18	23	1	42
1	00:05:10	null	null	null	null	null	null	null	null	null	null	null	0	0	38	46	84
1	00:05:15	null	null	null	null	null	null	null	null	null	null	null	0	27	31	30	88
1	00:05:15	null	null	null	null	null	null	null	null	null	null	null	0	0	29	0	29
1	00:05:16	null	null	null	null	null	null	null	null	null	null	null	0	0	0	4	4
1	00:05:16	null	null	null	null	null	null	null	null	null	null	null	0	26	24	32	82
1	00:05:24	null	null	null	null	null	null	null	null	null	null	null	0	85	26	19	130
1	00:05:40	null	null	null	null	null	null	null	null	null	null	null	0	0	0	0	0
1	00:05:40	null	null	null	null	null	null	null	null	null	null	null	0	0	34	28	62
1	00:05:58	null	null	null	null	null	null	null	null	null	null	null	0	42	68	24	134
1	00:06:02	null	null	null	null	null	null	null	null	null	null	null	0	0	0	0	0
1	00:06:19	null	null	null	null	null	null	null	null	null	null	null	0	17	30	50	97
1	00:06:19	null	null	null	null	null	null	null	null	null	null	null	0	0	0	0	0
1	00:06:23	null	null	null	null	null	null	null	null	null	null	null	0	0	16	21	37
1	00:06:26	null	null	null	null	null	null	null	null	null	null	null	0	0	36	81	117
1	00:06:42	null	null	null	null	null	null	null	null	null	null	null	0	0	0	5	5
1	00:06:42	null	null	null	null	null	null	null	null	null	null	null	0	31	40	64	135
1	00:07:06	null	null	null	null	null	null	null	null	null	null	null	0	0	13	0	13
1	00:07:09	null	null	null	null	null	null	null	null	null	null	null	0	0	31	0	31
1	00:07:21	null	null	null	null	null	null	null	null	null	null	null	0	0	17	42	59
1	00:08:32	null	null	null	null	null	null	null	null	null	null	null	0	0	0	0	0
1	00:08:32	null	null	null	null	null	null	null	null	null	null	null	0	53	0	0	53
0	null	null	null	null	null	null	null	null	null	null	null	null	0	0	0	0	0
0	null	null	null	null	null	null	null	null	null	null	null	null	0	0	9	24	33
0	null	null	null	null	null	null	null	null	null	null	null	null	0	0	0	0	0
0	null	null	null	null	null	null	null	null	null	null	null	null	0	28	0	26	54
0	null	null	null	null	null	null	null	null	null	null	null	null	0	0	0	0	0
0	null	null	null	null	null	null	null	null	null	null	null	null	0	0	28	27	55
0	null	null	null	null	null	null	null	null	null	null	null	null	0	19	19	0	38
0	null	null	null	null	null	null	null	null	null	null	null	null	0	49	56	0	105
0	null	null	null	null	null	null	null	null	null	null	null	null	0	0	0	13	13
0	null	null	null	null	null	null	null	null	null	null	null	null	0	0	0	0	0
0	null	null	null	null	null	null	null	null	null	null	null	null	0	33	36	24	93
0	null	null	null	null	null	null	null	null	null	null	null	null	0	24	38	33	95
0	null	null	null	null	null	null	null	null	null	null	null	null	0	0	0	0	0
0	null	null	null	null	null	null	null	null	null	null	null	null	0	19	27	0	46
0	null	null	null	null	null	null	null	null	null	null	null	null	0	9	15	0	24
0	null	null	null	null	null	null	null	null	null	null	null	null	0	27	0	34	61
0	null	null	null	null	null	null	null	null	null	null	null	null	0	44	0	37	81
0	null	null	null	null	null	null	null	null	null	null	null	null	0	50	33	39	122
0	null	null	null	null	null	null	null	null	null	null	null	null	0	0	0	20	20
0	null	null	null	null	null	null	null	null	null	null	null	null	0	69	24	32	125
0	null	null	null	null	null	null	null	null	null	null	null	null	0	28	24	0	52
0	null	null	null	null	null	null	null	null	null	null	null	null	0	0	0	0	0
0	null	null	null	null	null	null	null	null	null	null	null	null	0	0	63	21	84
0	null	null	null	null	null	null	null	null	null	null	null	null	0	0	0	31	31
0	null	null	null	null	null	null	null	null	null	null	null	null	0	32	0	27	59
0	null	null	null	null	null	null	null	null	null	null	null	null	0	0	33	19	52
0	null	null	null	null	null	null	null	null	null	null	null	null	0	0	0	31	31
0	null	null	null	null	null	null	null	null	null	null	null	null	0	0	22	0	22
0	null	null	null	null	null	null	null	null	null	null	null	null	0	0	36	60	96
0	null	null	null	null	null	null	null	null	null	null	null	null	0	65	44	49	158
0	null	null	null	null	null	null	null	null	null	null	null	null	0	0	0	0	0
0	null	null	null	null	null	null	null	null	null	null	null	null	0	0	23	0	23
0	null	null	null	null	null	null	null	null	null	null	null	null	0	0	35	38	73
0	null	null	null	null	null	null	null	null	null	null	null	null	0	28	22	41	91
0	null	null	null	null	null	null	null	null	null	null	null	null	0	0	38	0	38
0	null	null	null	null	null	null	null	null	null	null	null	null	0	0	27	37	64
0	null	null	null	null	null	null	null	null	null	null	null	null	0	35	14	13	62
0	null	null	null	null	null	null	null	null	null	null	null	null	0	0	0	0	0
0	null	null	null	null	null	null	null	null	null	null	null	null	0	32	43	16	91
0	null	null	null	null	null	null	null	null	null	null	null	null	0	0	0	0	0
0	null	null	null	null	null	null	null	null	null	null	null	null	0	41	60	29	130
0	null	null	null	null	null	null	null	null	null	null	null	null	0	0	0	53	53
0	null	null	null	null	null	null	null	null	null	null	null	null	0	0	0	0	0
0	null	null	null	null	null	null	null	null	null	null	null	null	0	25	17	32	74
0	null	null	null	null	null	null	null	null	null	null	null	null	0	0	59	0	59
0	null	null	null	null	null	null	null	null	null	null	null	null	0	0	0	49	49
0	null	null	null	null	null	null	null	null	null	null	null	null	0	29	39	47	115
0	null	null	null	null	null	null	null	null	null	null	null	null	0	0	0	0	0
0	null	null	null	null	null	null	null	null	null	null	null	null	0	0	79	0	79
0	null	null	null	null	null	null	null	null	null	null	null	null	0	28	41	28	97
0	null	null	null	null	null	null	null	null	null	null	null	null	0	0	0	0	0
0	null	null	null	null	null	null	null	null	null	null	null	null	0	0	24	0	24
0	null	null	null	null	null	null	null	null	null	null	null	null	0	0	0	56	56
0	null	null	null	null	null	null	null	null	null	null	null	null	0	0	35	0	35
0	null	null	null	null	null	null	null	null	null	null	null	null	0	0	0		0
0	null	null	null	null	null	null	null	null	null	null	null	null	0	0	0	32	32
0	null	null	null	null	null	null	null	null	null	null	null	null	0	21	27	30	78
0	null	null	null	null	null	null	null	null	null	null	null	null	0	43	31	33	107
0	null	null	null	null	null	null	null	null	null	null	null	null	0	23	42	61	126
0	null	null	null	null	null	null	null	null	null	null	null	null	0	14	6	7	27
0	null	null	null	null	null	null	null	null	null	null	null	null	0	0	0	47	47
0	null	null	null	null	null	null	null	null	null	null	null	null	0	23	54	11	88
0	null	null	null	null	null	null	null	null	null	null	null	null	0	19	0	23	42
0	null	null	null	null	null	null	null	null	null	null	null	null	0	0	66	0	66
0	null	null	null	null	null	null	null	null	null	null	null	null	0	0	0	0	0
0	null	null	null	null	null	null	null	null	null	null	null	null	0	0	16	54	70
0	null	null	null	null	null	null	null	null	null	null	null	null	0	0	22	44	66
0	null	null	null	null	null	null	null	null	null	null	null	null	0	19	21	50	90
0	null	null	null	null	null	null	null	null	null	null	null	null	0	0	64	36	100
0	null	null	null	null	null	null	null	null	null	null	null	null	0	0	15	27	42
0	null	null	null	null	null	null	null	null	null	null	null	null	0	0	0		0
0	null	null	null	null	null	null	null	null	null	null	null	null	0	0	0	32	32
0	null	null	null	null	null	null	null	null	null	null	null	null	0	0	0	0	0
0	null	null	null	null	null	null	null	null	null	null	null	null	0	0	55	0	55
0	null	null	null	null	null	null	null	null	null	null	null	null	0	10	13	18	41
0	null	null	null	null	null	null	null	null	null	null	null	null	0	0	0	0	0
0	null	null	null	null	null	null	null	null	null	null	null	null	0	0	57	0	57
0	null	null	null	null	null	null	null	null	null	null	null	null	0	39	34	49	122
0	null	null	null	null	null	null	null	null	null	null	null	null	0	0	0	0	0
0	null	null	null	null	null	null	null	null	null	null	null	null	0	0	41	43	84
0	null	null	null	null	null	null	null	null	null	null	null	null	0	24	30	46	100
0	null	null	null	null	null	null	null	null	null	null	null	null	0	0	0	0	0
0	null	null	null	null	null	null	null	null	null	null	null	null	0	0	0	22	22
0	null	null	null	null	null	null	null	null	null	null	null	null	0	0	24	45	69
0	null	null	null	null	null	null	null	null	null	null	null	null	0	0	0	48	48
0	null	null	null	null	null	null	null	null	null	null	null	null	0	39	29	72	140
0	null	null	null	null	null	null	null	null	null	null	null	null	0	0	0	51	51
0	null	null	null	null	null	null	null	null	null	null	null	null	0	26	38	33	97
0	null	null	null	null	null	null	null	null	null	null	null	null	0	0	0	21	21
0	null	null	null	null	null	null	null	null	null	null	null	null	0	30	0	0	30
0	null	null	null	null	null	null	null	null	null	null	null	null	0	0	0	0	0
0	null	null	null	null	null	null	null	null	null	null	null	null	0	0	0	0	0
0	null	null	null	null	null	null	null	null	null	null	null	null	0	0	0	0	0
0	null	null	null	null	null	null	null	null	null	null	null	null	0	0	26	32	58
0	null	null	null	null	null	null	null	null	null	null	null	null	0	12	21	7	40
0	null	null	null	null	null	null	null	null	null	null	null	null	0	0	0	0	0
0	null	null	null	null	null	null	null	null	null	null	null	null	0	0	11	15	26
0	null	null	null	null	null	null	null	null	null	null	null	null	0	28	21	29	78
0	null	null	null	null	null	null	null	null	null	null	null	null	0	0	13	0	13
0	null	null	null	null	null	null	null	null	null	null	null	null	0	0	52	0	52
0	null	null	null	null	null	null	null	null	null	null	null	null	0	0	11	26	37
0	null	null	null	null	null	null	null	null	null	null	null	null	0	0	51	22	73
0	null	null	null	null	null	null	null	null	null	null	null	null	0	0	0	29	29
0	null	null	null	null	null	null	null	null	null	null	null	null	0	0	19	16	35
0	null	null	null	null	null	null	null	null	null	null	null	null	0	0	0	9	9
0	null	null	null	null	null	null	null	null	null	null	null	null	0	0	14	32	46
0	null	null	null	null	null	null	null	null	null	null	null	null	0	22	12	38	72
0	null	null	null	null	null	null	null	null	null	null	null	null	0	0	0	0	0
0	null	null	null	null	null	null	null	null	null	null	null	null	0	0	22	18	40
0	null	null	null	null	null	null	null	null	null	null	null	null	0	15	0	0	15
0	null	null	null	null	null	null	null	null	null	null	null	null	0	0	17	14	31
0	null	null	null	null	null	null	null	null	null	null	null	null	0	41	27	68	136
0	null	null	null	null	null	null	null	null	null	null	null	null	0	0	8	23	31
0	null	null	null	null	null	null	null	null	null	null	null	null	0	0	0	50	50
0	null	null	null	null	null	null	null	null	null	null	null	null	0	0	0	0	0
0	null	null	null	null	null	null	null	null	null	null	null	null	0	0	0	0	0
0	null	null	null	null	null	null	null	null	null	null	null	null	0	0	0	0	0
0	null	null	null	null	null	null	null	null	null	null	null	null	0	40	36	36	112
0	null	null	null	null	null	null	null	null	null	null	null	null	0	30	16	40	86
0	null	null	null	null	null	null	null	null	null	null	null	null	0	0	0	88	88
0	null	null	null	null	null	null	null	null	null	null	null	null	0	0	30	19	49
0	null	null	null	null	null	null	null	null	null	null	null	null	0	0	0	0	0
0	null	null	null	null	null	null	null	null	null	null	null	null	0	13	10	12	35
0	null	null	null	null	null	null	null	null	null	null	null	null	0	0	31	26	57
0	null	null	null	null	null	null	null	null	null	null	null	null	0	0	0	0	0
0	null	null	null	null	null	null	null	null	null	null	null	null	0	26	0	70	96

## Sheet: Fig. 1D
Day	Virgin n=26																										Mated n=21
1	0	0	0	0	0	0	0	0	0	0	0	0	0	0	0	0	0	0	0	0	0	0	0	0	0	0	0	0	0	0	0	0	0	0	0	0	0	0	0	0	0	0	0	0	0	0	0
2	0	0	0	0	0	0	0	0	0	0	0	0	0	0	0	0	0	0	0	0	0	0	0	0	0	0	0	0	0	0	0	0	0	0	0	0	0	0	0	0	0	0	0	0	0	0	0
3	0	10	0		0	0	0	0	0	0	0	6	7	0	0	0	0	0	0	0	0	0	0	0	0	0	0	0	13	0	3	9	0	0	0	0	0	0	0	0	0	0	0	0	0	0	2
4	22	17	0	0	0	0	0	0	2	14	0	0	14	0	13	14	0	0	16	12	0	25	0	10	0	16	0	0	0	0	33	12	10	6	0	0	36	0	0	25	0	17	17	27	17	11	27
5	0	0	0	0	0	0	0	0	0	0	0	0	0	0	0	0	0	14	0	0	14	0	0	13	0	0	15	0	0	0	0	0	9	0	0	0	0	0	0	0	0	0	15	0	0	0	14
6	14	0	0	0	0	0	0	0	4	0	0	0	0	0	0	0	46	0	35	0	0	0	0	0	0	0	0	0	0	0	0	0	20	16	0	0	28	13	0	0	0	0	19	0	18	19	0
7	16	29	24	0	32	32	0	0	0	16	0	0	26	0	37	19	41	24	21	0	10	0	0	12	0	28	39	23	46	53	36	53	29	20	57	62	37	32	20	50	24	50	30	58	54	30	34
8	36	26	25	22	25	0	31	21	9	19	23	29	41	10	12	14	26	29	32	14	0	29	0	23	18	46	21	19	0	0	0	0	20	12	0	18	0	24	0	0	0	0	0	0	20	0	0
9	33	31	17	0	31	25	20	42	10	28	16	31	62	22	37	16	37	25	37	35	9	61	25	33	51	39	19	24	20	0	16	20	26	17	0	29	23	33	14	27	27	25	45	29	38	26	22
10	27	45	34	21	43	20	26	35	18	24	25	29	43	16	23	39	28	62	38	28	23	19	27	34	35	31		17	17	36	35	22	26	16	41	36	31	29	10	22	43	36	26	41	8	27	23
11	26	32	25	0	19	23	44	29	31	36	23	52	45	34	32	23	12	14	31	23	18	47	30	13	28	39		33	22	22	22	22	27	32	37	26	40	39	38	21	42	55	21	27	59	39	0
12	33	25	25	38	49	22	27	29	16	24	41	35	52	25	17	41	40	68	24	40	27	32	19	27	25	30		20	11	35	62	23	25	24	43	36	38	46	47	37	62	55	24	30	39	29	50
13	21	21	24	21	44	46	42	43	33	26	23	37	43	17	19	12	11	28	51	21	0	41	21	41	50	35		32	22	56	40	24	30	29	40	35	69	43	44	50	45	32	27	26	34	30	15
14	26	32	33	47	17	13	15	45	12	17		35	39	24	49	45	24	30	5	37	23	22	21	10	8	37		47	30	28	30	22	27	2	54	18	20	24	30	27	45	27	31	35	29	34	27
15	32	42	17	32	43	34	35	27	17	39		54	45	42	25	34	23	0	43	23	8	46	16	12	38	28		33	80	56	54	23	20	38	32	7	47	46	26	27	58	45	18	36	40	29	43
16	26	15	21	31	19	13	9	6	13	15		18	27	36	19	30	0	33	9	23	0	27	10	9	24	0		12	26	0	29	1	15	5	33	15	0	22	22	37	32	12	28	26	33	20	0
17	0	29	25	35	13	32	21	12	11	26		44	36	32	34	20	47	23	18	27	12	8	14	22	22	29		19	42	49	39	28	14	19	29	14	34	23	19	33	43	25	0	18	23	33	31

## Sheet: Fig. 2A
time	Virgin female n=36	Mated female n=44	Male n=90
0:00:00	100	100	100
48:00:00	97.2222	100	100
96:00:00	91.6667	100	100
168:00:00	88.8889	90.9091	100
216:00:00	83.3333	81.8182	97.7528
336:00:00	69.4444	72.7273	97.7528
360:00:00	66.6667	65.9091	97.7528
408:00:00	61.1111	65.9091	97.7528
504:00:00	58.3333	50	96.6292
552:00:00	52.7778	43.1818	96.6292
600:00:00	47.2222	40.9091	96.6292
672:00:00	30.5556	38.6364	92.1348
720:00:00	30.5556	36.3636	91.0112
768:00:00	25	34.0909	88.764
840:00:00	19.4444	27.2727	82.0225
888:00:00	19.4444	25	74.1573
936:00:00	19.4444	22.7273	71.9101
1008:00:00	16.6667	20.4545	59.5506
1056:00:00	13.8889	18.1818	46.0674
1104:00:00	13.8889	15.9091	34.8315
1176:00:00	8.33333	15.9091	30.3371
1224:00:00	5.55556	9.09091	20.2247
1272:00:00	2.77778	9.09091	14.6067
1344:00:00	2.77778	4.54545	7.86517
1406:00:00	0	4.54545	4.49438
1440:00:00	0	2.27273	2.24719
1536:00:00	0	0	0

## Sheet: Fig. S2
time	female	male	mated female	mated male	mated total
0:00:00	100	100	100	100	100
72:00:00	100	100	97.9592	100	98.9796
240:00:00	97.9167	100	89.7959	100	94.898
288:00:00	97.9167	100	87.7551	100	93.8776
336:00:00	97.9167	100	87.7551	100	93.8776
408:00:00	95.8333	100	79.5918	97.8261	88.709
456:00:00	95.8333	98.9899	77.551	97.8261	87.6886
504:00:00	91.6667	98.9899	69.3878	97.8261	83.6069
576:00:00	86.4583	97.9798	61.2245	97.8261	79.5253
624:00:00	80.2083	94.9495	48.9796	95.6522	72.3159
672:00:00	71.875	92.9293	42.8571	95.6522	69.2547
744:00:00	57.2917	83.8384	22.449	95.6522	59.0506
792:00:00	50	79.798	18.3673	95.6522	57.0098
840:00:00	45.8333	71.7172	12.2449	95.6522	53.9485
912:00:00	41.6667	68.6869	8.16327	91.3043	49.7338
936:00:00	37.5	62.6263	8.16327	91.3043	49.7338
1008:00:00	30.2083	53.5354	6.12245	86.9565	46.5395
1080:00:00	20.8333	50.505	4.08163	80.4348	42.2582
1128:00:00	14.5833	48.4849	2.04082	80.4348	41.2378
1176:00:00	10.4167	43.4343	2.04082	71.7391	36.89
1248:00:00	10.4167	37.3737	2.04082	69.5652	35.803
1296:00:00	10.4167	32.3232	2.04082	69.5652	35.803
1320:00:00	9.375	30.303	2.04082	69.5652	35.803
1440:00:00	4.16667	15.1515	0	43.4783	21.7391
1488:00:00	4.16667	14.1414	0	41.3043	20.6522
1584:00:00	2.08333	11.1111	0	21.7391	10.8696
1632:00:00	2.08333	7.07071	0	8.69565	4.34783
1680:00:00	1.04167	4.0404	0	6.52174	3.26087
1752:00:00	0	2.0202	0	2.17391	1.08696
1800:00:00	0	1.0101	0	0	0
1848:00:00	0	0	0	0	0

## Sheet: Fig. 2B
	100% : 100% n=8										25% : 100% n=10
no. F progeny (%)	0.75	0.666667	0.75	0.6	0.789474	0.777778	0.666667	0.833333			0.054054	0.84	0.409091	0.190476	0.875	0.55	0.7	0.130435	0.789474	0.318182

## Sheet: Fig. 2C
25% n=26	100% n=22
49	2
54	53
35	33
49	37
77	7
52	40
44	38
64	39
37	50
51	33
34	34
22	63
30	8
47	18
39	68
26	14
49	60
42	47
34	37
15	30
54	40
54	12
45
59
44
41

## Sheet: Fig. S3
Thorax			Testis			Eggs
25% n=6	100% n=5		25% n=4	100% n=5		25% n=28	100% n=30
1111.69	1312.81		37719	36161.3		479.631	497.178
1087.96	1279.32		40397.1	35276.9		464.323	517.255
1137.36	1303.85		34409.6	40414.9		503.341	429.377
1031.02	1361.68		38097.1	41717.6		511.292	470.452
1238.21	1290.83			33362.5		522.156	524.771
1102.13						469.24	518.513
						538.31	478.132
						492.919	427.714
						514.52	534.961
						535.86	507.95
						546.025	487.316
						493.079	501.71
						499.14	483.663
						510.772	464.09
						540.088	503.483
						544.459	498.806
						531.153	486.408
						553.37	483.215
						556.102	533.879
						516.777	502.424
						448.48	493.105
						502.151	500.956
						474.499	504.862
						399.21	476.889
						384.012	472.995
						496.96	500.862
						509.974	519.989
						475.612	532.827
							510.664
							498.145

## Sheet: Fig. 3
Thorax size										Accessory Glands - Secondary Cell number
D. melanogaster					D. hydei					D. melanogaster
Egg Density	Food Concentration (%)	Thorax measured size (µm)	relative size		Egg Density	Food Concentration (%)	Thorax measured size (µm)	relative size		Food Conc. 100% - 30 Eggs	Food Conc. 50% - 30 Eggs	Food Conc. 25% - 30 Eggs	Food Conc. 10% - 30 Eggs	Secondary Cell number - 100% 30 Eggs	Secondary Cell number - 50% 30 Eggs	Secondary Cell number - 25% 30 Eggs	Secondary Cell number - 10% 30 Eggs
30	100	990.449	1.03171		100	50	2019.85	0.951426		1152.15	1282.91	961.18	941.263	45	53	49	48
30	100	976.578	1.01727		100	100	2110.27	0.994018		1106.21	1196.09	1056.35	841.786	52	55	52	39
100	100	951.583	0.991229		50	50	2130.05	1.00334		1134.01	1218.36	1107.47	989.499	63	57	52	49
70	10	741.862	0.772771		100	25	1682.98	0.792749		1238.38	1237.45	1204.29	968.594	55	62	54	47
100	100	983.681	1.02466		30	10	1927.08	0.90773		1069.79	1246.37	1009.27	1021.38	53	41	36	52
100	25	737.061	0.76777		30	100	2149.97	1.01272		1240.04	1172.72	1111.79	961.595	53	54	46	43
30	10	827	0.861456		30	10	1660.62	0.782218		1059.64	1153.7	908.489	998.742	60	59	43	45
100	100	956.824	0.996689		30	10	1739.59	0.819417		1120.96	1207.85	936.829	957.173	54	69	38	41
100	25	774.176	0.806431		30	50	2041.78	0.961758		1190.79	1183.44	1027.1	1019.98	57	55	45	47
30	10	768	0.799998		50	25	2035.58	0.95884		1055	1226.18	894.909	893.784	55	59	40	45
100	25	845.075	0.880284		30	25	1867.99	0.879895		1298.99	1112.41	1017.37	916.224	64	49	42	36
100	25	846.285	0.881544		50	25	2017.63	0.950382		1325.07	1317.93	1063.2	704.392	62	50	43	41
100	100	964.778	1.00497		50	50	2062.38	0.971462		1088.59	1190.95	1042.56	759.097	56	52	49
100	10	657.322	0.684708		50	100	2157.41	1.01623		1121.59	1202.52	1211.12	892.151		52	51
70	10	700.005	0.72917		100	100	2145.38	1.01056			1130.71	919.632	819.745		41	44
100	25	831.379	0.866017		100	25	1836.67	0.865145			1071.06	1033.81	967.754		53	50
100	100	964.785	1.00498		50	100	2149.53	1.01251			1251.67	1018.35	864.307		61	43
100	100	916.795	0.954992		50	50	2029.49	0.955971			1144.12	1010.17				58
100	50	893.779	0.931017		30	100	2112.56	0.995097				1091.64				45
30	25	895.926	0.933254		100	100	2108.1	0.993				1067.32
100	50	908.103	0.945938		100	25	1869.71	0.880706
70	100	943.771	0.983092		30	10	1500.1	0.706606		D. hydei
30	10	821	0.855206		100	100	2106.01	0.992015		Food Conc. 100% - 30 Eggs	Food Conc. 50% - 30 Eggs	Food Conc. 25% - 30 Eggs	Food Conc. 10% - 30 Eggs	Secondary Cell number - 100% 30 Eggs	Secondary Cell number - 50% 30 Eggs	Secondary Cell number - 25% 30 Eggs	Secondary Cell number - 10% 30 Eggs
100	100	958.676	0.998618		100	25	1935.11	0.911514		2980.45	2908.69	2653.08	2005.25	457	468	444	379
70	10	722.905	0.753024		100	100	2084.76	0.982006		2863.2	2776.34	2718.82	1938.93	426	449	441	396
30	25	891.56	0.928706		50	100	2105.52	0.991782		2895.8	2759.52	3085.37	2830.23	514	442	482	409
100	100	989.873	1.03111		100	25	1817.49	0.856108		2676.78	2864.53	2720.15	2620.66	443	462	438	403
100	100	946.888	0.986339		30	100	2157.68	1.01635		2581.42	2738.02	2806.78		394	494	438
70	50	892.358	0.929537		100	100	2092.34	0.985576		2695.98	2729.12	3010.1		427	416	458
70	50	905.056	0.942764		30	50	2079.93	0.979726		3163.61	3026.92			441	447
30	25	910.377	0.948307		30	50	2008.7	0.946178		2749.62	3059.9			464
70	50	921.271	0.959655		30	10	1684.24	0.793341		2951.64	2969.34			445
70	25	832.5	0.867185		50	50	2192.28	1.03265		3077.51	2912.67			497
100	100	937.418	0.976474		100	50	2085.97	0.982572		2978.64	2621.41			518
100	50	860.519	0.896371		30	10	1628.7	0.767184			2736.38
100	100	951.177	0.990807		100	25	1893.75	0.892032
100	25	765.024	0.796898		30	100	2132.41	1.00445
30	25	911.171	0.949134		50	10	1570.28	0.739662
30	50	979.353	1.02016		100	50	2012.65	0.948038
30	10	851	0.886456		100	50	2083.12	0.981233
100	10	789.615	0.822513		30	10	1680.23	0.791454
30	50	939.672	0.978822		30	50	2008.85	0.946245
100	25	844.018	0.879183		50	10	1890.16	0.890339
30	10	889	0.926039		30	50	2188.27	1.03076
30	50	944.778	0.984141		30	25	1990.68	0.937691
30	50	995.821	1.03731		30	25	2077.68	0.978668
100	50	858.802	0.894583		30	100	2132.51	1.00449
100	100	950.563	0.990167		30	100	2095.51	0.987067
70	100	948.484	0.988001		30	25	2129.02	1.00285
100	50	866.151	0.902238		30	50	2190.52	1.03182
100	25	770.532	0.802635		50	100	2183.82	1.02867
70	25	831.628	0.866277		30	10	1728.94	0.814399
100	25	780.256	0.812764		50	10	1647.66	0.776111
100	50	929.812	0.968551		100	100	2118.47	0.99788
30	50	948.29	0.987799		30	100	2120.53	0.998851
100	25	761.609	0.79334		50	50	2044.15	0.962873
70	100	983.294	1.02426		100	100	2084.93	0.982086
100	50	914.652	0.95276		50	10	1705.54	0.803375
70	50	888.417	0.925432		30	10	1595.61	0.751596
30	25	870.228	0.906485		30	50	2085.81	0.982498
100	100	953.277	0.992994		30	50	2141.22	1.0086
100	50	876.089	0.91259		30	10	1951.84	0.919392
30	50	981.086	1.02196		100	100	2126.69	1.00176
70	50	869.539	0.905767		100	25	1825.57	0.859917
30	10	801	0.834373		100	100	2079.09	0.979335
100	50	909.353	0.94724		30	50	2095.76	0.987185
100	10	752.268	0.78361		50	100	2059.62	0.970164
100	50	866.376	0.902472		30	100	2164.88	1.01974
100	25	875.268	0.911735		100	100	2128.99	1.00284
100	100	974.724	1.01533		100	100	2105.37	0.991714
100	25	844.223	0.879396		30	25	2036.55	0.959294
70	25	810.196	0.843952		100	25	1824.18	0.859262
30	10	861	0.896872		30	10	1557.41	0.733604
70	100	997.067	1.03861		100	25	2115.2	0.996345
70	25	855.74	0.891393		30	10	1635.43	0.770353
100	50	834.735	0.869513		30	100	2142.55	1.00922
70	25	848.657	0.884015		30	100	2027.18	0.954884
100	100	938.188	0.977276		30	100	2188.66	1.03095
100	50	863.991	0.899988		100	100	2230.11	1.05047
100	100	961.092	1.00113		30	100	2173.45	1.02378
100	50	919.431	0.957738		100	50	1927.19	0.907783
100	50	847.846	0.88317		100	25	1917.72	0.903321
100	100	968.56	1.00891		50	50	2185	1.02922
30	100	1010.56	1.05267		100	100	2064.78	0.972591
100	100	1024.84	1.06753		30	10	1599.77	0.753553
100	25	778.048	0.810464		50	50	2084.72	0.981987
30	100	957.059	0.996934		30	10	1881	0.886026
30	25	921.742	0.960145		100	50	1980.04	0.932676
70	10	699.734	0.728888		30	25	2032.53	0.957399
70	50	924.842	0.963374		30	100	2076.22	0.977982
100	25	799.708	0.833027		100	50	2011.44	0.947466
30	25	850.476	0.88591		100	50	2102.76	0.990484
70	10	745.187	0.776234		100	100	2148.58	1.01207
100	25	758.468	0.790069		50	50	2004.97	0.94442
100	100	918.7	0.956976		30	50	1943.7	0.915559
30	25	923.447	0.961921		30	100	2179.34	1.02656
70	50	902.232	0.939822		50	100	2118.1	0.997708
100	25	826.066	0.860483		100	50	2053.35	0.967207
100	50	868.081	0.904248		50	100	2099.82	0.989096
70	100	959.194	0.999158		30	10	1922.73	0.905683
70	50	889.169	0.926215		30	50	2059.76	0.970229
70	25	818.569	0.852674		30	10	1591.73	0.749767
100	10	684.588	0.71311		100	100	2122.38	0.999725
100	25	873.648	0.910047		100	100	2089.14	0.984069
70	50	915.578	0.953724
100	50	848.63	0.883987
100	10	649.82	0.676894
70	100	967.301	1.0076
70	100	1000.69	1.04239
30	25	888.332	0.925343
100	100	964.387	1.00457
30	50	969.999	1.01041
70	25	849.925	0.885336
30	25	899.001	0.936457
100	100	933.21	0.972091
100	10	672.164	0.700169
100	50	874.448	0.910881
100	50	868.076	0.904243
100	10	689.987	0.718734
70	50	927.254	0.965887
100	25	788.798	0.821662
70	50	886.057	0.922973
70	50	889.613	0.926678
100	50	906.355	0.944117
100	100	973.923	1.0145
100	10	915.071	0.953196
70	100	926.07	0.964654
100	25	798.853	0.832136
30	10	868	0.904164
100	100	924.134	0.962637
100	50	900.977	0.938515
100	50	885.286	0.92217
100	25	814.661	0.848603
100	50	852.991	0.88853
100	50	859.702	0.89552
100	50	866.285	0.902378
100	50	847.846	0.88317
30	25	901.666	0.939233
70	25	856.026	0.891691
100	25	828.098	0.8626
70	100	979.951	1.02078
100	10	743.957	0.774953
70	25	853.25	0.8888
100	100	931.372	0.970176
100	100	989.133	1.03034
70	50	905.702	0.943437
30	50	954.499	0.994267
100	100	924.679	0.963205
100	25	757.556	0.789119
100	100	969.386	1.00977
100	25	759.955	0.791618
70	10	704.439	0.733789
100	100	950.629	0.990236
100	50	901.111	0.938655
100	100	967.06	1.00735
30	25	867.785	0.90394
100	50	855.446	0.891087
100	100	935.541	0.974519
30	50	952.256	0.991931
70	50	893.876	0.931118
100	50	876.105	0.912607
70	100	964.735	1.00493
70	10	780.617	0.81314
100	50	898.579	0.936017
70	10	694.672	0.723615
100	50	898.482	0.935916
100	100	988.664	1.02986
100	100	942.362	0.981624
70	25	783.32	0.815956
100	25	826.249	0.860674
70	25	859.567	0.89538
30	10	788	0.820831
100	50	849.928	0.885339
30	100	976.632	1.01732
70	50	870.622	0.906895
70	10	697.279	0.72633
100	50	862.668	0.89861
100	25	807.92	0.841581
100	50	922.846	0.961295
30	50	972.977	1.01351
100	50	907.7	0.945518
100	10	708.759	0.738289
30	50	984.104	1.02511
100	50	898.549	0.935986
30	100	953.872	0.993614
100	10	711.045	0.74067
70	25	829.986	0.864566
70	100	980.053	1.02089
100	50	915.21	0.953341
100	25	852.794	0.888325
70	25	857.236	0.892952
70	10	757.52	0.789081
70	100	967.473	1.00778
30	100	975.599	1.01625
100	50	926.433	0.965032
30	100	901.706	0.939274
100	10	703.394	0.7327
100	50	898.549	0.935986
70	100	912.701	0.950728

## Sheet: Fig. 4
Species	Length	SC Number	Conserved gene closest to SP
S. leb	2218	48	NaPi3
S. leb	2270	42	NaPi3
S. leb	2176	48	NaPi3
S. leb	2318	56	NaPi3
D. neb	863.23	10	Caps
D. neb	901	19	Caps
D. neb	776	14	Caps
D. neb	687	16	Caps
D. wil	1182.54	21	Caps
D. wil	1041.13	17	Caps
D. pau	1023.36	30	Caps
D. pau	1467.16	35	Caps
D. pau	1183.62	28	Caps
D. equi	1285.67	20	Caps
D. equi	1254.89	26	Caps
D. equi	1041.74	22	Caps
D. equi	1264.9	18	Caps
D. equi	1263.89	31	Caps
D. equi	1411.18	28	Caps
D. bip	934.64	14	Caps
D. bip	1005.83	31	Caps
D. bip	984.47	29	Caps
D. bip	1038.77	16	Caps
D. ana	1069.71	40	Caps
D. ana	1009.81	38	Caps
D. ana	1071.43	44	Caps
D. ana	1249.67	43	Caps
D. ana	1580.39	51	Caps
D. ana	1171.8	46	Caps
D. ana	1141.15	47	Caps
D. ana	1168.69	38	Caps
D. ana	1236.56	47	Caps
D. mel	1152.15	45	Caps
D. mel	1106.21	52	Caps
D. mel	1059.64	53	Caps
D. mel	1240.04	53	Caps
D. mel	1190.79	54	Caps
D. mel	1069.79	55	Caps
D. mel	1298.99	55	Caps
D. mel	1121.59	56	Caps
D. mel	1055	57	Caps
D. mel	1120.96	60	Caps
D. eug	988.79	38	Caps
D. eug	1076.95	40	Caps
D. eug	1012.04	36	Caps
D. eug	880.73	30	Caps
D. eug	976.15	34	Caps
D. eug	951.13	34	Caps
D. lac	1176.51	36	Caps
D. lac	941.65	39	Caps
D. lac	941.65	31	Caps
D. lac	1104.94	27	Caps
D. kik	1346.17	36	Caps
D. kik	1318.29	44	Caps
D. kik	1463.64	47	Caps
D. kik	1429.1	38	Caps
D. kik	1187.46	43	Caps
D. kik	1262.96	38	Caps
D. kik	1333.51	41	Caps
D. gre	1063	20	Caps
D. gre	1022	18	Caps
D. gre	1106	25	Caps
D. gre	1072	21	Caps
D. gre	1152	20	Caps
D. gre	1225	15	Caps
D. gre	963	22	Caps
D. gre	1073	17	Caps
D. gre	1062	28	Caps
D. gre	1167	17	Caps
D. seg	891.1	0	Caps
D. seg	843.99	3	Caps
Z. ind	2683	243	NaPi3
Z. ind	2454	243	NaPi3
Z. ind	2715	279	NaPi3
Z. ind	2815	270	NaPi3
Z. ind	1962	209	NaPi3
D. bus	1001.68	74	NaPi3
D. bus	850.22	92	NaPi3
D. bus	858.22	84	NaPi3
D. bus	1001.74	90	NaPi3
D. bus	838.33	90	NaPi3
D. vir	2474.34	130	NaPi3
D. vir	2727.19	158	NaPi3
D. vir	2767.39	175	NaPi3
D. vir	2500.81	169	NaPi3
D. vir	2751.87	161	NaPi3
D. vir	2600.83	168	NaPi3
D. nan	1547	350	Absent
D. nan	1499	359	Absent
D. nan	1617	440	Absent
D. nan	1677	350	Absent
D. nan	2173	516	Absent
D. nan	2115	490	Absent
D. rep	2374	93	Absent
D. rep	2430	105	Absent
D. bif	3115	354	Absent
D. bif	3224	359	Absent
D. bif	3572	385	Absent
D. hyd	2980.45	457	Absent
D. hyd	2863.2	426	Absent
D. hyd	2895.8	514	Absent
D. hyd	2676.78	443	Absent
D. hyd	2581.42	394	Absent
D. hyd	2695.98	427	Absent
D. hyd	3163.61	441	Absent
D. hyd	2749.62	464	Absent
D. hyd	2951.64	445	Absent
D. hyd	3077.51	497	Absent

## Sheet: Fig. 5B
	Virgin																																																Mated
ZT1	7556.3	15175.2	10195.8	12394.1	25166.6	64787.6	1400.25	32584.6	59281.4	3622.2	46811.2	61821.5	22219.8	43507.8	25987.4	3664.85	5969.11	12310.6	7764.1	3439.48	26751.6	55036.4	1961.04	27283	57369.2	5548.16	24114.6	59042.7	26806.8	40939	6494.35	8089.56	12464.4	31371.9	8033.18	4375.61	27020.6	46941.5	1458.22	34393.4	57642.5	6680.35	21759.2	55088.9	40231.6	46585.5	4697.42	19246.9	29169.1
ZT2	14804.9	27236.5	22094.7	45548.3	23287	69574.5	4807.53	42988.4	50673.4	16761.7	33325.8	62125	27036.6	15546.2	21587.7	28541.3	20231.9	11148.7	29340.4	36417.8	20054.8	59742.6	3574.43	26925.3	51394.5	5432.9	31694.6	21409.2	10245.6	40591	32393.3	19354.7	13469.3	37483.7	23797.1	31232.4	21248.5	44481.3	4823.59	43979.3	46347.6	9115.34	21948.4	53656.8	33231.9	29335.6	27348.9	30730.8	23569.7
ZT3	10882.1	6446.68	14118.3	57696.3	11262.1	65753.9	3900.45	30083.8	20136.3	8597.8	37217.1	55910.8	15989.5	5028.94	8653.82	28024.4	10763.4	17507.8	12830.3	27556.3	5099.79	49746.1	4660.33	18573.8	37330.4	8214.57	27855.2	52281.4	45986.9	15619.6	26219.2	22935.5	11918.6	37878.3	13199.4	49457	15279.1	44051.2	1175.05	31645.7	29469.9	10105.7	26747.5	31603.5	30234.1	32908.2	32463.8	26455	42806.9
ZT4	8696.54	6020.94	13844	56393.9	5738.46	58051.3	4806.42	38680.5	21903.4	27419.5	41806	3257.79	23779.2	32765.6	25025.3	23125.3	10607.2	17511.4	20520.4	28074.7	13106.3	47690.3	4530.09	28719.7	10301.7	12374.8	22581.1	36106.3	25181.7	29651.9	24497.2	27455.3	14236.8	25233.4	20944.3	47918.7	12395.2	35097.3	4514.1	31347.9	28349.8	10755.3	19212	36232.9	34505	8274.07	18257.3	15164.4	37874.9
ZT5	6730.49	7194.81	4371.04	28545.6	7108.19	43412.1	3583.87	33706	6744.29	3450.9	30548.9	5531.21	5927.52	15445.7	17078.6	27663.4	12156.7	30309.7	16139.8	51610.6	12523.8	38566.8	6891.56	21178.5	3100.37	8021.65	40989.4	14846	19916	5432.39	9546.03	13408.3	13081.1	20077.9	11177.3	34033.6	11895.1	13804.9	6441.47	26912.9	8797.03	15918.8	14209.7	26942.8	19305	10292.3	18399.7	32080.8	2577.36
ZT6	5958.85	7023.22	9350.54	7876.24	7814.75	15019.8	5196.22	31125.2	23879.9	30874.9	29763.2	12680.7	8140.18	2858.34	5255.93	18271.4	12970.4	7855.69	17456.3	37782	9245.97	36358.7	4202.19	19867.9	30169.7	9409.94	46267.6	22236.5	12961.3	6566.32	10109.5	33649.3	12356.3	44990.8	11370.3	22227.2	18786.7	44216.8	6752.56	29206.6	5140.65	10512	19190.7	12068	15646.1	6799.43	13553.1	14589.1	29397.2
ZT7	10865.2	10382	5492.92	6971.72	6318.67	22424.5	6662.55	26818.6	17977.3	24789.5	31197.4	19535.2	25967.8	32863.6	7560.9	10806.4	8891.72	17953.2	12608.6	26912.3	14152.6	37049.6	4003.22	15471.5	18828.3	5278.43	22540.2	27244.1	8513.72	7230.04	14494.6	27972.4	11476.1	27040.1	10176.3	14117.2	9645.32	13908.2	6087.96	9866.85	11870.3	11553.8	3984.77	16165.2	17008.1	4903.81	5700.93	5068.37	46681.4
ZT8	9565.76	7156.16	6075.99	7903.64	8586.26	12483.1	5395.43	14617.2	14710.4	19970.9	30355.1	7121.24	7164.24	19484.5	5990.02	4644.22	7742.85	18354.6	9053.27	17298	13202	10042.9	4815.04	25902.9	15470.5	7563.12	21668.8	23148.9	29701.2	13027.3	11652.7	12156.7	10222.2	51966.4	7861.82	20802.6	12556.3	16922.6	5422.23	17417.4	9187.71	3992.73	1578.95	5037.44	25552.3	10733	6062.25	13222.6	39977.4
ZT9	6363.51	8820.14	5611.06	10112.3	10861.5	28051.5	2543.65	17889.1	5933.67	18559.9	10591.9	4113.01	5557.27	4612.71	4871.15	4702.37	7640.44	30139.8	7949.83	38783.5	10868.8	14273	7530.68	22723.9	11624.7	7559.03	15792.3	16459.4	8437.64	10067.1	10670	8395.17	7991.28	51537.2	13446.9	33891.6	15127.4	13021.4	7304.92	18749.3	13524.4	13056.9	5813.58	37240.6	2497.99	9844.71	11713.1	25565.5	28533.6
ZT10	6439.44	8748.86	13369.4	16828.4	21091	62487.9	6962.36	28392.8	19921.2	19159.1	29100.6	39808.4	9926.88	21350	6104.49	4601.95	11342.3	25595.1	23488.9	43142.5	14428.8	36200.3	8715.88	35531.3	16557.7	3555.9	26928.5	16577.5	41712.2	23139.4	14780	5243.06	11021.7	53937	18930.3	44110.8	17681.5	27530.2	5957.24	31967.8	13895.1	20458.3	18515.1	43420.1	25642.2	12847.9	20130.6	20898.7	2099.9
ZT11	7607.62	39983.2	40594.9	55542.9	32019.3	73516.2	24325	47626.6	53801.1	31540	43900.1	57476.3	54211.2	39255.8	22327.4	15351.3	26258.7	49027	36110.1	57699	23811.1	61212.4	27700.1	41990.1	24775.9	15474.5	37880.3	54780.6	50837.8	41549	33681.1	31236	21698.8	49781.1	34909.5	58411.1	29899.2	52525.5	6884.21	38497.5	30638.4	13704.5	40935.6	53298	41190	30134.7	35716.3	35735.1	16043.4
ZT12	8102.23	52701.2	40899.8	61889	41488	75606.1	34490.6	56922.6	64657.9	44159	45385.1	72277.3	54465.9	41754.5	43192.6	43352.3	39341.9	43527.8	36145.8	58474.8	35201.5	76588.6	9986.48	45429.4	67112.7	24543.2	40669.9	68007.4	53247.6	44058.7	48875	43021.8	19800.2	81230.4	36804.1	66944.3	37125.3	62415.4	22296.1	39115.5	63071.9	30725	51823.2	62618.6	31341.4	20197.2	36818.3	46967.4	19450.7
ZT13	7452.45	13172.6	14752.8	30762.6	21095.8	19328.7	12093.8	20067.4	63084.6	18481.5	43088.4	12236.1	16541.3	18442.9	57691.5	37416.5	11608.5	19530.5	13320	13000.9	15877.6	22723.1	12409	9122.08	21246.4	6774.94	20947.2	14797.3	16122.8	14049	12700.4	10817.6	9616.5	25725.7	10612.6	13224.7	26699	15444.4	11652.6	14385	31159.7	13817.1	48826.2	16572.5	8842.25	5935.71	10154.9	11694.5	1754.77
ZT14	8288.27	9184.8	12150.6	21451.4	25297.7	61740.1	7446.59	22418.6	45920.5	14295.3	42043.2	3927.91	11663	13154	28449.3	40005.2	8251.27	17381.4	10165.2	11737.8	15001.3	20312.4	6529.63	20379.1	8284.15	1115.85	42122.6	14660.3	13499.8	10834.1	10638.7	7258.3	12153	46602.3	8829.12	15457.4	27133.6	13604.5	7759.26	11885	11764.8	8399.19	27752.8	8884.73	11083.4	9690.06	8016.46	10646.6	1158.14
ZT15	8945.54	10517.7	10478.4	18031.9	14217.1	29336.3	6066.09	52279.2	15244.5	9489.02	32410.4	14279.9	10729.8	29679.9	8306.41	7063.26	8910.14	17335.8	9445.89	11625.9	9209.83	23669.2	7792.54	14042.2	11207.2	2872.85	13721.2	14412.1	14993.8	11627.7	12244.5	7206.92	13485.7	61896.6	7589.47	8808.8	18985.2	15393.3	6966.63	18192.5	9016.81	3169.66	39224.5	12485.2	10198.5	11628	9772.6	8830.84	2499.13
ZT16	8984.91	11245.6	10895.8	12599.4	16213.3	11476.9	7087.9	19008	10509.9	10878.5	53550	12840.2	12001.8	13156	14687.7	6875.58	8528.33	29024.3	8312.79	14221.5	11618.4	12751.3	9770.01	13027.2	13035.6	8316.38	9536.76	15411.1	11295.8	10371.2	9848.32	6890.13	22190.6	54634.6	12534.6	14953.2	22143.2	17127.8	7023.07	15868	9027.48	7201.18	18438.9	10144.2	14376.8	9938.21	11415.5	7535.47	2308.55
ZT17	12278.3	9427.33	9836.5	19605.6	17810.5	43521.6	7066.12	17012.7	8084.38	6339.12	33937.5	12199.6	11785.3	6906.13	8946.92	8443.76	11063.8	38383.8	12067.5	15381.9	11376.5	21316.9	10275.4	9229.25	17529.7	9294.2	42701.1	14696.8	12627.8	14104	10071.5	8444.33	17422.1	34939.7	9619	16614.6	27930.3	15354.8	11536.6	15843.5	16898	7585.82	8953.49	12170.7	8369.1	9851.18	21724.8	8200.27	3213.28
ZT18	8788.9	8815.51	9821.13	16622.6	11406.8	57991.5	5451.1	18295.1	12504.4	34735	15189.3	5131.89	13450.1	9126.46	7920.79	7854.55	12420.1	47609.2	10023.8	22346.7	13873.4	19264.2	8587.92	7282.24	14434.7	3328.35	33413.8	22221.3	12145.8	13480.5	11461.1	10643.7	14968.9	33960.6	11118.7	13606.9	33196	11795.5	8306.16	18887.7	16092	7885.35	9828.12	12162.1	13513.5	10276.9	8844.95	17659.3	1469.42
ZT19	10892.3	7342.58	10433.9	17505.1	9542.31	55802	887.014	28391.6	11351.6	4117.45	46981.8	3558.8	17404.9	45972.4	11082.6	7008.43	13656.7	64331.6	8989.22	15204.3	14705.9	33098.5	1851.81	8260.76	13315.9	7534.14	37577	12883.1	9733.62	8547.53	9437.04	8024.85	26427.5	44917.5	16341.8	15116.8	25018.6	37283.1	13663.9	11505.5	10544.8	8040.63	8579.17	12642	7928.75	13338.4	6852.48	8474.02	979.999
ZT20	9485.29	7793.04	10115	12349.9	13708.9	57416.6	3098.91	37436.6	12585.5	1794.12	44520	12035.3	9737.7	12953.6	11899.1	8610.2	10072	49777.6	8663.46	14300.5	10468.9	32266.6	1984.21	20233.6	13479.1	8665.2	1235.15	14864.9	13027.3	9424.25	8819.83	7519.13	17801.6	31879.3	12081.1	5647.73	20487.6	29120.3	5825.62	22136	21314.6	948.008	4007.14	13372.5	15652.1	11402.8	4660.62	9223.14	1486.39
ZT21	5823.03	7528.36	7125.66	10917	7638.32	47975.9	951.915	18966.5	8951.52	2784.79	43329.9	14777.7	12151.6	8781.13	8357.36	14297.4	5477.5	23478.8	7560.24	16037.5	8744.9	17525.4	3922.19	22936.6	8432.78	5644	1181.74	8790.57	18893.6	10049.1	11133.9	13239.3	18532	33819.9	9383.81	928.8	14327.4	11389.6	6650.03	8871.07	16399.7	1271.78	8099.21	8876.75	13920.7	12146	4280.54	14496.6	988.031
ZT22	2862.67	6371.78	7963.37	3924.79	5139.23	21578.9	545.43	8474.1	1793.25	9367.73	31560	9853.78	18534	6358.99	8577.11	6199.54	5430.62	28996	851.433	4349.31	1512.12	29843.6	4060.67	16200.4	9374.74	1205.76	1108.09	7324.07	12104.1	11072	5185.27	8016.54	1016.67	15510.7	809.083	993.27	1041.71	16972.4	2822.16	14834.2	4608.22	1208.82	11631.1	8927.28	6056.33	11073	6043.79	8028.31	822.006
ZT23	606.318	951.628	3998.16	1261.92	724.344	1932.44	786.459	958.963	897.943	1517.43	22733	12430.3	5430.65	7128.39	6642.81	6417.91	1307.65	18140.7	718.825	1184.67	1410.24	664.214	1017.83	11433.6	2712.89	4881.83	657.777	7819.18	4512.55	4680.21	1108.19	5177.76	725.73	885.787	883.426	869.533	2960.6	842.159	2464.81	8539.49	1436.97	863.233	3827.29	9948.66	1670.08	12522.4	8020.29	2573.38	737.784
ZT24	646.248	792.452	913.624	1220.05	884.567	1331.4	497.633	1171.3	711.87	1238.63	20272.9	6974.12	2866.19	4093.11	888.513	1863.28	1545.63	1341.34	980.467	1043.52	855.787	819.61	1111.19	13955.2	1091.35	1355.11	702.628	5747.09	1118.72	2758.62	2397.03	1224.3	864.47	829.253	671.076	896.147	3361.79	846.041	1850.16	1809.06	875.759	974.78	5549.06	1166.46	1263.05	8951.2	1005.99	1293.23	748.348
[truncated: 47 more columns]

[truncated: 4 more sheets: Fig. 5D, Fig. 6A, Fig. 6D, Fig. S6]
